# Supplementary material for: Expanding the Therapeutic Landscape of Pericarditis: A Systematic Review of the Use of Conventional Immunosuppressants
Source: Medicina (Kaunas). 2026 May 5;62(5):887. doi: 10.3390/medicina62050887 (PMC13208500; doi:10.3390/medicina62050887)
Supplement: Supplementary file 1 [file medicina-62-00887-s001.zip]

Archive with 1 entries (1 files):
- medicina-4254161-supplementary.pdf
